# Supplementary material for: Disease models and AAV therapies of PKP2-induced arrhythmogenic cardiomyopathy
Source: Mol Ther Adv. 2026 Feb 9;34(1):201688. doi: 10.1016/j.omta.2026.201688 (PMC13148952; doi:10.1016/j.omta.2026.201688)
Supplement: Table S1. Summary of animal and hiPSC models studying PKP2 variants and their cardiac phenotypes, including structural, functional, and electrophysiological alterations [file mmc1.xlsx]

## Sheet: Final animal table
	References
	PDMI	0	1	2	3	4	5	6	7		8	9	10	11	12	13	14	15	16	17
	Number	23124967	15479741	35437032	28740174	30568602	31315456	33536940	34932122		35491884	22764151	26858265	31438494	36947592	27412010	25857910	38665939	38499690	39196150
	Group	Animal model		HGVS nomenclature (DNA)	HGVS nomenclature (protein)	PKP2 expression	Conditions				Reported phenotypes														References
		Animal	Genetic variant				Age	Treatment		Controls	Survival	RV	LV	Fibrosis	Fat accomulation	Inflamation	Sarcomeres / contractile parameters	Ultrastructural alterations	Altered intercalated disk gene/protein expression	Altered intercalated disk protein localization	Electrical alterations	Arrhythmias	Altered calcium handling	Altered sodium handling
	PKP2-/-	Mouse	Homozigous PKP2 deletion	-	-	No expression	E10.5-E11	-		-	Lethal	Reduced trabeculation and ruptured walls		-	-	-		Cytoskeletal but not desmosomal	-	Desmoplakin and desmoglein	-	-	-	-	15479741(1)
		Mouse	Homozigous PKP2 truncation	c.1086InsT	L404fsX5	No expression	E13.5	-		-	Lethal	-	-	-	-	-		-	-	-	-	-	-	-	35437032(2)
	PKP2-cKO (PKP2 flox/flox αMyHC-Cre-ER)	Mouse	Cardiomyocyte specific PKP2 deletion	-	-	30% mRNA expression	3-6 months old received TAM injection	Nothing	14 dpi	Pkp2 fl/fl Cre-negative	Yes (3)	Dilated (3). Increased membrane permeability to Ca2+ mediated by Cx43 (5)	Normal (3)	No (3,5)	No (3)	Immune cells infiltration (6)	Increased time to rest (8)		No, but Cx43 mediated the RV-predominant arrhythmogenic substrate (Ca2+ dysregulation). (5)		Nearly absent (3)	Nearly absent (3).	Mainly in RV myocytes. Increased amplitude and duration of Ca2+ transients, increased RyR2 Ca sensitivity, increased Ca2+ in the cytoplasm and sarcoplasmic reticulum, increased frequency of spontaneous Ca2+ release events (sparks) even at comparable sarcoplasmic reticulum load, and dynamic Ca2+ accumulation in mitochondria. Ryanodine receptor 2 in PKP2cKO-RV cells presented enhanced Ca2+ sensitiv…		28740174 (3) 31315456 (5) 33536940 (6)
								Isoproterenol		Pkp2 fl/fl Cre-negative	1/3 SCD (16 dpi) (3)										Nearly absent (3). Increased risk in langerdorf hearts (5)	Nearly absent (3). Increased risk in langerdorf hearts (5)			28740174 (3) 31315456 (5)
								Training (14 days after TAM)		sedentary Pkp2 fl/fl Cre-negative			LVEF decreased												34932122 (7)
								Nothing	21 dpi	Pkp2 fl/fl Cre-negative	Yes (3)	Dilated (3)	LVEF decreased (3)	RV (3). Upregulation of fibrotic pathways (3,4)	No (3)	Upregulation of inflamatory pathways (3,6). Immune cells infiltration (6)	Increased sarcomeric shortening (7)		No (Cx43, Nav1.5, and desmocollin-2 expression) (3)		Yes (3)	PVCs (3)	Expression of proteins, ultrastructural changes in dyad, Ca current, RyR2 activity, SR load and diastolic [Ca2+], Increased calcium transient amplitude and duration. (3)	Normal Nav1.5 levels (3)	28740174 (3) 30568602 (4) 33536940 (6) 34932122 (7)
								Isoproterenol		Pkp2 fl/fl Cre-negative	Yes (3)										Yes	PVCs			28740174 (3)
								Training (21 days after TAM)		sedentary Pkp2 fl/fl Cre-negative			LVEF decreased												34932122 (7)
								Training (21 days before and 21 after TAM)		sedentary Pkp2 fl/fl Cre-negative							Increased sarcomeric shortening (7). Increased time to peak -contraction-(8)						Increased Ca2+ transient amplitude (7).	Increased Sarcoplasmic Reticulum Load and Spontaneous Ca2+ Release Events (8)	34932122 (7) 35491884 (8)
										trained Pkp2 fl/fl Cre-negative							Increased sarcomeric shortening (7). Increased time to peak -contraction-. Decreased Tau of decay -relaxation- (8)						Increased Ca2+ transient amplitude (7)	Increased Sarcoplasmic Reticulum Load and Spontaneous Ca2+ Release Events (8)	34932122 (7) 35491884 (8)
										sedentary Pkp2 fl/fl Cre-positive							Increased time to peak. Decreased Tau of decay -relaxation-. Proteins of the contractile apparatus showed decerased phospho (Tnni3, Myl2, Mybpc3) (8)							Increased Spontaneous Ca2+ Release Events. Phosphoproteome differences: prominent differential kinase activities for Camk2d and PKC, activity of PKA was similarly reduced. Phosphorylation sites pertaining to proteins prominently located in the dyad were mostly upregulated: Slc8a1, Atp2a2, RyR2, and Pln. A drastic increase in the abundance of phosphorylated Pln.	35491884 (8)
								Nothing	28 dpi	Pkp2 fl/fl Cre-negative	Decreased	Dilated	Dilated. LVEF decreased	RV and LV	No										28740174 (3)
								Nothing	42 dpi	Pkp2 fl/fl Cre-negative	Almost 0%	Dilated	Dilated. LVEF decreased	RV and LV	No										28740174 (3)
								AAV:human PKP2		Pkp2 fl/fl Cre-negative or positive without AAV9								Echo and EKG at 3 weeks post gene deletion							38499690 (16)
	PKP2+/-	Mouse	Heterozygous PKP2 deletion	-	-	50% protein expression	3-6 months old	None	-	WT littermates	Yes (9)	No structural modifications		No structural fibrosis (9,11). Upregulation of fibrotic genes (10). No upregulation of collagen related genes (11)	No (11)	No (11)		Desmosomal (9)	No Cx43 and N-Cadherin (9,11). No PKG, or NaV1.5 (9). Yes PKG (11).	No Cx43 and N-Cadherin (9,11). No PKG, or NaV1.5 (9)	Longer P wave duration (9)		Reduced protein levels (AnkB, Casq2, Cav1.2 and SERCA2a) (11)	Impaired NA current (reduced average peak sodium current density, negative shift in steady-state inactivation, and a slower recovery from inactivation) (9)	15479741(1) 22764151 (9) 26858265 (10) 31438494 (11)
								Flecainide		WT littermates	1/4 died (9)	Flecainide-induced decrease was most prominent for RV propagation (9)									Prolongation of the P and QRS durations, and of the PR and QTc intervals (9)	Yes (9)		Impaired NA current (more pronunced decrease and slower conduction velocity) (9)	22764151 (9)
							12 weeks	Exercise	1 month treadmil	Execised WT littermates		No structural modifications but right ventricular conduction slowing (11)		No structural fibrosis (11).			No changes (11)		No Cx43 but yes Ncad and PKG (11)	Yes Cx43 (11)	No ECG changes but longitudinal right ventricular conduction slowing (11)	Increased risk (11)	Reduced protein levels (AnkB, Casq2, Cav1.2 and SERCA2a) (11)		31438494 (11)
							12 weeks	Pressure overload	8 weeks after TAC	TAC WT littermates				Higher collagen deposition (11)					No NCad and Cx43. Higher beta-catenin (11)	No NCad and Cx43 (11)		Mildy increased risk (11)			31438494 (11)
							12 weeks	Autoimmune myocarditis	3 and 6 weeks after induction	EAM WT littermates				Higher subepicardial fibrosis (11)		Higher neutrophil infiltration (11)	No (11)		Cx43 expression (11)		No ECG changes (11)				31438494 (11)
			Heterozygous PKP2 truncation	1086InsT	L404fsX5	50% mRNA expression	3 months	None		WT littermates	Yes	Normal RV function	Normal LV function, dimensions and structure				LVFW: normal contractile properties. RVFW: normal contractile properties	Partial desmosomal widening. Normal myofibrils	Comparable protein levels		Lower contraction and relaxation velocities. Normal QRS		Comparable Ca2+ transient properties, SR loads and expression	Decrease in RV compared to LV	35437032(2)
							6 months	None		WT littermates	Yes	Reduced contraction (29%)	Normal LV function, dimensions and structure	No	No		LVFW: normal contractile properties. RVFW: decreased fractional shortening and length. Decreased actin expression.	Partial desmosomal widening. Normal myofibrils	Comparable protein levels		Lower contraction and relaxation velocities. Normal QRS		Comparable Ca2+ transient properties, SR loads and protein expression. LVFWs had RyR2 hyperphosphirilated	Decrease in RV compared to LV	35437032(2)
								ISO + caffeine		WT littermates	SCD (57%)		LV sensitivity to life-threatening arrhythmias?. Adrenergic stimulation of plakophilin-2 mutant mice reveals Ca2+ overload in left ventricular myocytes and high propensity of the hearts to life-threatening ventricular arrhythmias (57% of mutant mice died of sudden cardiac death).									Yes (tachyarrhythmia) and SCD. enhanced inotropic response during isoproterenol stimulations, and second, the elevated phosphorylation of RyR2 at Ser2814.	Yes, in the LV probs due to RyR2 phospho		35437032(2)
							12 months	None		WT littermates	Yes	Reduced contraction (42%)	Normal LV function, dimensions and structure	No	No		LVFW: normal contractile properties. RVFW: decreased fractional shortening	Partial desmosomal widening. Normal myofibrils	Comparable protein levels		Lower contraction and relaxation velocities. Normal QRS		Comparable Ca2+ transient properties, SR loads and expression	Decrease in RV compared to LV	35437032(2)
			Heterozygous PKP2 truncation	c.1755delA		50% PKP2 mRNA and protein expression	2 months	None		WT littermates				No	No										36947592 (12)
							4 months	None		WT littermates									Decreased in JUP, DSP, DSG and DSC proteins, but not mRNA. β-catenin (β-CAT), N-cadherin (N-CAD), and α-CAT protein decreased						36947592 (12)
							12 months	None		WT littermates		Impaired ventricular relaxation. Normal EF.		Increase in interstitial cardiac fibrosis (increase in collagen abundance)				Desmosomal disorganization in fibrotic regions: seen by increased ID	Decreased Jup and Dsp mRNA. JUP, DSP, DSG, DSC, β-catenin (β-CAT), N-cadherin (N-CAD), and α-CAT protein decreased.	Yes, desmosomal disorganization JUP and DSP (fibrotic regions)					36947592 (12)
							12 months (10 after injection), also pups (19 days, 14 days after injection)	None		WT littermates	Yes	Impaired ventricular relaxation. Normal EF.		yes	No			Decrease junctions and desmosomal protein levels	Decreased Jup and Dsp mRNA. JUP, DSP, DSG, DSC, β-catenin (β-CAT), N-cadherin (N-CAD), and α-CAT protein decreased.						38665939 (15)
							12 months (10 after injection), also pups (19 days, 14 days after injection)	None		WT littermates	Yes	Impaired ventricular relaxation. Normal EF.		yes	No			Decrease junctions and desmosomal protein levels	Decreased Jup and Dsp mRNA. JUP, DSP, DSG, DSC, β-catenin (β-CAT), N-cadherin (N-CAD), and α-CAT protein decreased.						38665939 (15)
							12 months (10 after injection), also pups (19 days, 14 days after injection)	None		WT littermates	Yes	Impaired ventricular relaxation. Normal EF.		yes	No			Decrease junctions and desmosomal protein levels	Decreased Jup and Dsp mRNA. JUP, DSP, DSG, DSC, β-catenin (β-CAT), N-cadherin (N-CAD), and α-CAT protein decreased.						38665939 (15)
							12 months (10 after injection), also pups (19 days, 14 days after injection)	None		WT littermates	Yes	Impaired ventricular relaxation. Normal EF.		yes	No			Decrease junctions and desmosomal protein levels	Decreased Jup and Dsp mRNA. JUP, DSP, DSG, DSC, β-catenin (β-CAT), N-cadherin (N-CAD), and α-CAT protein decreased.						38665939 (15)
	WT mouse PKP2 & human mutant PKP2	Mouse	Cardiac-specific expression of truncated human PKP2-Ser321 (only first 321 aa)	-	-	Low expression PKP2-Ser329 + WT PKP2	7 - 10 months	None		WT littermates	Yes	Comparable RV function and structure.	No changes in LV nor function	No	No			Similar ID structure with controls		Truncated PKP2 was localized in the cytoplasm and nuclei.	PR interval prolongation and A-H conduction.	Mild increased risk			27412010 (13)
								Training	Endurance training starting at 3 months	Trained WT littermates				No	No						QRS prolongation	Comparable risk			27412010 (13)
							12	None		WT littermates		Mild changes in RV function and structure. Decreased RVOT.									PR interval prolongation and A-H conduction.				27412010 (13)
						Medium expression PKP2-Ser329 + WT PKP2	7 - 10 months	None		WT littermates	Yes	Comparable RV function and structure.	No changes in LV nor function	No	No			Similar ID structure with controls	Slight decrease of Cx43	Truncated PKP2 was localized in the cytoplasm and nuclei. B-Cat was also translocated	PR interval prolongation and A-H conduction. months	Mild increased risk		Mild decrease of Nav1.5 expression	27412010 (13)
								Training	Endurance training starting at 3 months	Trained WT littermates		RVOT dilatation		No	No						PR and QRS prolongation	Comparable risk			27412010 (13)
							12	None		WT littermates		Mild changes in RV function and structure. Decreased RVOT.									PR interval prolongation and A-H conduction. months				27412010 (13)
						High expression PKP2-Ser329 + WT PKP2	7 - 10 months	None		WT littermates	Yes	Affected RV function and structure. Decreased RVOT and RV systolic function	Reduction in LV systolic function (LVFS).	No	No			Defects in the ID and desmosome integrity -distance-	Decreased protein levels of native PKP2, PG, DES, β-CAT, Cx43 and Nav1.5	Truncated PKP2 was localized in the cytoplasm and nuclei. B-Cat and DSC2 were translocated in the cytoplasm. Abnormal Cx43 and Nav1.5 distribution.	Progressive PR interval prolongation and A-H conduction. QRS prolongation	Increased risk		Decreased Nav1.5 expression	27412010 (13)
							12	None		WT littermates		Affected RV function and structure. Decreased RVOT and RV systolic function									Progressive PR interval prolongation and A-H conduction. QRS prolongation				27412010 (13)
			Cardiac-specific expression of truncated human PKP2-R735X (C-terminal deletion) via AAV9 delivery	-	R735X	Satable PKP2-R735X expression + mouse WT PKP2	7-8 months (6m after injection)	None		Littermates with WT human PKP2 expression		No RV disfunction. Normal RVEF		No	No			Normal desmosome organization and uniform intercellular spacing	Normal expression of Cx43	Proper PKG localization. Normal Cx43 organziation					25857910 (14)
							11-12 months (10m after injection)	None		Littermates with WT human PKP2 expression		No RV disfunction. Normal RVEF		No	No			Normal desmosome organization and uniform intercellular spacing	Normal expression of Cx43	Proper PKG localization. Normal Cx43 organziation	Prolonged QRS				25857910 (14)
							4-5 months (10w after injection)	Training	8w training 2w after injection	Trained littermates with WT PKP2 expression		Quantitative and qualitative RV abnormalities (decreased RVEF, diskinesia).		No	No			Normal desmosome organization and uniform intercellular spacing	Normal expression of Cx43	Proper PKG localization. Altered Cx43 localization	Prolonged QRS
	Knock in mouse	Mouse	Cardiac-specific expression of AAV9 vector overexpressing the murine wild-type Pkp2 via AAV9 delivery	IVS10-1G>C		HOM around 30%	50 weeks (11,5 months)	AAV-PKP2		WT littermates	HOM died before 26 weeks of age, SCD % high			yes	Yes				Reduction in desmosomal components before aav						39196150(17)
	Knock in mouse	Mouse	Cardiac-specific expression of AAV9 vector overexpressing the murine wild-type Pkp2 via AAV9 delivery	IVS10-1G>C		HET around 30%	50 weeks (11,5 months)	AAV-PKP2		WT littermates	90% HET survived until end study			yes	No				Reduction in desmosomal components before aav						39196150(17)

## Sheet: iPSC table
	pubmed	Cell line	protein		Cells	days	Medium	Dishes	Coating	Lactate	Readout	main outcomes
2021-okt	34652945	hiPSC- 5bp del end of exon 2 (CRISPR)- HOM- p.D109Afs*10-engineered (c.326del5bp)	25% WT	Monolayer	CMs	0-30	RPMI + B27	6-wp	fibronectin	Yes	d20, plate, d23> virus AAV9, d25> washout, d30-imaging, pacing APD	PKP2tvs result in decreased junctional localization of desmoplakin and Cx43.
2021-okt	34652945	hiPSC- 5bp del end of exon 2 (CRISPR)- HET- p.D109Afs*10-engineered (c.326del5bp)	50% WT	Monolayer	CMs	0-30	RPMI + B27	6-wp	fibronectin	Yes	d20, plate, d23> virus AAV9, d25> washout, d30-imaging, pacing APD	PKP2tvs result in decreased junctional localization of desmoplakin and Cx43.
2021-okt	34652945	hiPSC- 5bp del end of exon 2 (CRISPR)- HOM- p.D109Afs*10-engineered (c.326del5bp)	25% WT	microtissues	90%CMs, 10% hMSC	20-30	DMEM+ 10% FCS	Tissues	fibronectin	Yes	d30- measure tissue contractility	PKP2tvs lead to prolongation of action potential
2021-okt	34652945	hiPSC- 5bp del end of exon 2 (CRISPR)- HET- p.D109Afs*10-engineered (c.326del5bp)	50% WT	microtissues	90%CMs, 10% hMSC	20-30	DMEM+ 10% FCS	Tissues	fibronectin	Yes	d30- measure tissue contractility	PKP2tvs lead to prolongation of action potential
2021-okt	34652945	hiPSC- 5bp del end of exon 2 (CRISPR)- HOM- p.D109Afs*10-engineered (c.326del5bp)	25% WT	PAA hydrogels- single cell vs multi cell	CMs	0-30	RPMI + B27	6-wp	fibronectin	Yes	d30- traction force microscopy	in single cell, contractility increased, multicellular, contractility decreased
2021-okt	34652945	hiPSC- 5bp del end of exon 2 (CRISPR)- HET- p.D109Afs*10-engineered (c.326del5bp)	50% WT	PAA hydrogels- single cell vs multi cell	CMs	0-30	RPMI + B27	6-wp	fibronectin	Yes	d30- traction force microscopy	in single cell, contractility increased, multicellular, contractility decreased
2022-feb	35063130	hiPSC- indel nonsense frameshift mutation - HOM- p.(D410-fs*412)- engineered (c.1228>NHEJ)	0% WT	Monolayer	CMs	0-28	0-14 CDM3, 15-28 DMEM+ 10% FCS + L-Glut	12-wp, 96-wp	laminin	No	d14 and d28 continuous pacing, FACS	No apparent morphological difference
2022-feb	35063130	hiPSC- indel nonsense frameshift mutation - HET- p.(D410-fs*425) c.1228dup	50% WT	Monolayer	CMs	0-28	0-14 CDM3, 15-28 DMEM+ 10% FCS	12-wp, 96-wp	laminin	No	d14 and d28 continuous pacing, FACS	Hole-like defects from day 8-10, indicating fragile cell-cell adhesions under increased contractile tension
2013-dec	24200905	hiPSC- indel nonsense frameshift mutation - HET- p.(A324-fs335*) (c.972insT)	40% WT	Monolayer	Ebs CMs	0-47	day 14 - 30 80% DMEM 20% serum replacement, day 30 - 33 20% FBS + insulin, day 31 -45 Media + 20% FBS + insulin	cultivated in suspension, gelatin-coated culture dishes	gelatin	No	d40, EM analysis	RT-qPCR: no mRNA reduction in plakoglobin (PKG) and desmoplakin (DSP) PKG or gamma-catenin ICC: 7-fold reduction (from 7% to 1%) of PKG immunosignal relative to total CM Beta-catenin ICC: significant reduction in its nuclear density, probs leading to reduced Wnt activity (maybe via JUP inhibition) Cx43 ICC: 3-fold reduction (3% to 1%) of Cx43 immunosignal relative to total CM area
2013-dec	24200905	hiPSC- indel nonsense frameshift mutation - HET- p.(T50S-fs*110) (c.148_151del)	40% WT	Monolayer	Ebs CMs	0-47	day 14 - 30 80% DMEM 20% serum replacement, day 30 - 33 20% FBS + insulin, day 31 -45 Media + 20% FBS + insulin	cultivated in suspension, gelatin-coated culture dishes	gelatin	No	d40, EM analysis	RT-qPCR: no mRNA reduction in plakoglobin (PKG) and desmoplakin (DSP) PKG or gamma-catenin ICC: 7-fold reduction (from 7% to 1%) of PKG immunosignal relative to total CM Beta-catenin ICC: significant reduction in its nuclear density, probs leading to reduced Wnt activity (maybe via JUP inhibition) Cx43 ICC: 3-fold reduction (3% to 1%) of Cx43 immunosignal relative to total CM area
2013-feb	23354045	hiPSC - cryptic splicing frameshift mutation in exon 12 - HOM -c.2484C>T p.G828G and indel, nonsense - p.K672R-fs*12- HET (c.2013del)	estimated 20% production of properly spliced PKP2 protein	Monolayer	Ebs CMs	0-65	KO-DMEM with 20% FBS, 1 mM NEAAs, 1× GlutaMAX, 1 mM β-mercaptoethanol	96-well	geltrex	No	d60, pacing, Ca2+ imaging, Seahorse assay	ICC: abnormal nuclear translocation of plakoglobin. Consistent with previous findings Low β-catenin activity (TOPFlash assay) and reduced nuclear translocation in mutant iPSC-CMs (ICC nuclear vs total) compared with controls
2020-jun	32459996	hiPSC- indel, nonsense - p.K672R-fs*12- HET (c.2013del)	50% WT	microtissues	70% CMs, 15% Ecs, (15% CFs or 15% SFs)	14-21	BPEL medium supplemented with 0.5 mM dbcAMP	24 & 96-well	matrigel	No	d21, pacing	Inclusion of ACM hiPSC-CFs significantly reduced the ability of MTs to respond to high stimulation frequencies (R2 Hz), which resulted in arrhythmic behavior
2020-jun	32459996	hiPSC- indel, nonsense - p.K672R-fs*12- HET (c.2013del)	50% WT	Monolayer	CMs	0-14	BPEL medium	24 & 96-well	matrigel	No	d20, scRNA-seq	scRNA-seq showed reduction in glycolysis- and increase in beta-oxidation_x0002_and tricarboxylic acid cycle (TCA)-associated genes in CMs in CMECFs
2013-apr	22798562	hiPSC - missense - p.L614P - HET (c.1841T>C)	50% WT	monolayer	Ebs CMs	0-35	DMEM containing 20% FBS	ultra-low 6-well culture plate	gelatin	No	d49-d56, Ca2+ transients, IF, qPCR, TEM, oil red O	iPSC-derived cardiomyocytes generated from a patient with ARVC display some of the key features of the disease, namely reduced cell surface localization of desmosomal proteins and a more adipogenic phenotype.
2024-mar	38499690	hiPSCs iCell Cardiomyocytes2 siRNA knockdown		monolayer		0-10	CDI maintenance media (FUJIFILM Cellular Dynamics)	12, 24 or 96 wells	matrigel
2023-dec	38665939	hiPSC - PKP2c.2013delC iPS-cell-derived CMs (p.K672R-fs*12)	50% WT	Monolayer	CMs	11-14	RPMI + B27		geltrex	No	RNA/protein AAV6 restoration
2023-dec	38665939	hiPSC - PKP2c.2013delC iPS-cell-derived CMs	50% WT	EHTs	70% CMs, 30% HFFs	0-42	EHM medium + TGFβ1		none	No	force contraction analysis d14 every 7 days, contractile functions, isogenic control, AAV6 restoration after 6 weeks EHM formulation
2023-dec	38665939	hiPSC - PKP2 c.1854C>T iPS-cell-derived CMs	50% WT	Monolayer	CMs	11-14	RPMI + B27		geltrex	No	RNA/protein AAV6 restoration
2024-nov	39595168	hiPSC - PKP2 c.971_972InsT iPS-cell-derived CMs	40% WT	Monolayer	CMs	0-7	cardiac maintenance medium with AdCM or specific cytokines
2019-mar	30569242	hiPSC-PKP2 (HOM) frameshift mutation c.2484C>T - CMs (p.G828G-fs)	Mutant expressed, C-terminal truncation, but highly reduced	monolayer	CMs			PDMS membranes at optimal cell density to achieve a continuous multicellular syncytium after 5 days (Movies S4 and S5), then subjected to stretch for 60 min with a 10% uniaxial tensile nominal strain at 1 Hz
2021-sept	34550725	hiPSC- indel, nonsense - p.K672R-fs*12- HET (c.2013del)	50% WT	monolayer	Epicardial cells	0-80	LaSR basal medium		geltrex	no	Single cell RNAseq, oil-red o staining	PKP2 c.2013delC hiPSC-epicardial cells display enhanced fibro-fatty signaling
2023-mar	36947592	hiPSC- indel, nonsense - p.K672R-fs*12- HET (c.2013del)	50% WT	microtissues	15% hiPSCs-ECs, 15% hiPSCs-CFs, 70% hiPSCs-CMs	21 days	LI-BPEL medium with VEGF and FGF-2	96-well V-bottomed plates	geltrex			PKP2c.2013delC/WT MTs had a significantly (P < 0.0001) reduced ability to respond to increased pacing under high stimulation frequencies (>2 Hz), resulting in arrhythmic behavior
